# Supplementary material for: Intestinal Perforations Associated With a High Mortality and Frequent Complications During an Epidemic of Multidrug-resistant Typhoid Fever in Blantyre, Malawi
Source: Clin Infect Dis. 2020 Jul 29;71(Suppl 2):S96–S101. doi: 10.1093/cid/ciaa405 (PMC7388708; doi:10.1093/cid/ciaa405)
Supplement: ciaa405_suppl_Supplementary_Data [file ciaa405_suppl_supplementary_data.xlsx]

## Sheet: Monthly S. Typhi BSI
Month	Number
1998-01-01	5
1998-02-01	3
1998-03-01	3
1998-04-01	1
1998-05-01	2
1998-06-01	1
1998-07-01	1
1998-08-01	1
1998-10-01	4
1998-11-01	1
1998-12-01	2
1999-01-01	1
1999-02-01	3
1999-03-01	1
1999-04-01	2
1999-05-01	1
1999-11-01	1
1999-12-01	1
2000-02-01	1
2000-03-01	2
2000-09-01	1
2000-11-01	3
2000-12-01	1
2001-01-01	1
2001-03-01	1
2001-05-01	1
2001-11-01	2
2002-01-01	1
2002-05-01	1
2002-07-01	1
2002-12-01	1
2003-05-01	1
2003-06-01	1
2003-10-01	3
2003-11-01	1
2004-11-01	1
2004-12-01	4
2005-02-01	4
2005-03-01	1
2005-04-01	1
2005-05-01	2
2005-06-01	1
2005-10-01	3
2005-12-01	1
2006-01-01	3
2006-03-01	4
2006-04-01	2
2006-05-01	2
2006-06-01	1
2006-07-01	1
2006-09-01	2
2006-11-01	2
2007-01-01	1
2007-02-01	1
2007-03-01	2
2007-04-01	3
2007-05-01	1
2007-09-01	1
2007-10-01	1
2007-11-01	1
2008-01-01	1
2008-04-01	1
2008-06-01	2
2008-07-01	1
2008-10-01	1
2008-11-01	1
2009-01-01	2
2009-02-01	1
2009-03-01	2
2009-04-01	4
2009-05-01	1
2009-06-01	2
2009-07-01	3
2009-10-01	2
2009-11-01	1
2009-12-01	1
2010-01-01	3
2010-04-01	4
2010-05-01	1
2010-06-01	2
2010-07-01	1
2010-10-01	3
2010-11-01	2
2010-12-01	3
2011-01-01	3
2011-02-01	1
2011-03-01	3
2011-04-01	7
2011-06-01	6
2011-07-01	2
2011-08-01	8
2011-09-01	7
2011-10-01	11
2011-11-01	11
2011-12-01	10
2012-01-01	4
2012-02-01	7
2012-03-01	5
2012-04-01	13
2012-05-01	12
2012-06-01	23
2012-07-01	17
2012-08-01	17
2012-09-01	15
2012-10-01	26
2012-11-01	34
2012-12-01	18
2013-01-01	27
2013-02-01	35
2013-03-01	96
2013-04-01	114
2013-05-01	115
2013-06-01	111
2013-07-01	111
2013-08-01	66
2013-09-01	51
2013-10-01	59
2013-11-01	46
2013-12-01	59
2014-01-01	58
2014-02-01	73
2014-03-01	86
2014-04-01	91
2014-05-01	108
2014-06-01	82
2014-07-01	59
2014-08-01	45
2014-09-01	36
2014-10-01	42
2014-11-01	64
2014-12-01	37
2015-01-01	45
2015-02-01	47
2015-03-01	60
2015-04-01	46
2015-05-01	64
2015-06-01	54
2015-07-01	45
2015-08-01	43
2015-09-01	44
2015-10-01	53
2015-11-01	40
2015-12-01	30
2016-01-01	16
2016-02-01	26
2016-03-01	32
2016-04-01	22
2016-05-01	24
2016-06-01	20
2016-07-01	29
2016-08-01	24
2016-09-01	30
2016-10-01	23
2016-11-01	23
2016-12-01	23

## Sheet: Monthly intestinal perforation
	January	February	March	April	May	June	July	August	September	October	November	December	Total
2008		2			1	1	2	1	3		1	6	17
2009	3	2	1	1		2	2		1	1	2	3	18
2010		5	4	1	1	3	4	3	1	3	2	1	28
2011	1			1	2	1		1	3	1	2	1	13
2012	2	2	1	1	1	2	3	3	3	3	3	2	26
2013	3	4	3	5	6	5	3	4	5	5	4	4	51
2014	5	2	9	5	8	9	8	3	2	2	6	4	63
2015	5	3	2	1	10	3	3	3	3	2		3	38
2016	2	1	7	3	1	3	2	1		4	4	5	33
2017	3	1	4	3	6	4		3	1	5	1	1	32
Grand Total	24	22	31	21	36	33	27	22	22	26	25	30	319
